# Supplementary material for: Efficient Regeneration of Transgenic Rice from Embryogenic Callus via Agrobacterium-Mediated Transformation: A Case Study Using GFP and Apple MdFT1 Genes
Source: Plants (Basel). 2024 Oct 6;13(19):2803. doi: 10.3390/plants13192803 (PMC11478628; doi:10.3390/plants13192803)
Supplement: Supplementary file 1 [file plants-13-02803-s001.zip]

Archive with 2 entries (2 files):
- Supplementary Materials_Figure S1-S5.pdf
- Supplementary Materials_Table S1-S5.xlsx
